# Supplementary material for: Cytoprotective, Antiproliferative, and Anti-Oxidant Potential of the Hydroethanolic Extract of Fridericia chica Leaves on Human Cancer Cell Lines Exposed to α- and β-Zearalenol
Source: Toxins (Basel). 2023 Jan 3;15(1):36. doi: 10.3390/toxins15010036 (PMC9864583; doi:10.3390/toxins15010036)
Supplement: Supplementary file 1 [file toxins-15-00036-s001.zip]

Archive with 1 entries (1 files):
- toxins-2018871-supplementary.pdf
